# Supplementary material for: Association Between Heavy Metal Exposure and Central Nervous System Tumors: A Case-Control Study Using Single and Multi-Metal Models
Source: Toxics. 2025 Jan 26;13(2):92. doi: 10.3390/toxics13020092 (PMC11860643; doi:10.3390/toxics13020092)
Supplement: Supplementary file 1 [file toxics-13-00092-s001.zip]

Archive with 1 entries (1 files):
- toxics-3397589-supplementary.pdf
